# Supplementary material for: MDIC3: Matrix decomposition to infer cell-cell communication
Source: Patterns (N Y). 2024 Jan 11;5(2):100911. doi: 10.1016/j.patter.2023.100911 (PMC10873161; doi:10.1016/j.patter.2023.100911)
Supplement: Table S1. Dataset information [file mmc2.xlsx]

## Sheet: Table S1
Table S1. Datasets information
Datasets	Cell groups	Cell types	Abbreviation
human lupus nephritis dataset	Macrophages group	Inflammatory CD16+ macrophages	CM0
		Phagocytic CD16+ macrophages	CM1
		Tissue-resident macrophages	CM2
		Conventional dendritic cells	CM3
		M2-like CD16+ macrophages	CM4
	T cell group	Effector memory CD4+ T cells	CT0a
		Central memory CD4+ T cells	CT0b
		CD56dimCD16+ NK cells	CT1
		Cytotoxic T lymphocytes	CT2
		T regulatory (Treg) cells	CT3a
		T follicular helper (TFH)-like cells	CT3b
		GZMK+CD8+ T cells	CT4
		Resident memory CD8+ T cells	CT5a
		CD56brightCD16- NK cells	CT5b
		Interferon-stimulated genes (ISG)-high CD4+ T cells	CT6
	B cell group	Activated B cells	CB0
		Plasma cells and plasmablasts	CB1
		Naive B cells	CB2a
		Plasmacytoid dendritic cells	CB2b
		ISG-high B cells	CB3
	Dividing cell group	Dividing cells	CD0
	Epithelial cell group	Epithelial cells	CE0
human lesional skin dataset	Fibroblast cell group (FIB)	Inflammatory fibroblasts	inflame FIB
(* represents immune cell groups)	Dendritic cell group (DC)*	Conventional dendritic cells of type A	cDC1
		Conventional dendritic cells of type B	cDC2
		Langerhans cells	LC
		Inflammatory dendritic cells	inflame DC
	T cell group (TC)*	Inflammatory T cells	inflame TC
		Natural killer T cells	NKT
human nonlesional skin dataset	Fibroblast cell group (FIB)	Inflammatory fibroblasts	inflame FIB
(* represents immune cell groups)	Dendritic cell group (DC)*	Conventional dendritic cells of type A	cDC1
		Conventional dendritic cells of type B	cDC2
		Langerhans cells	LC
		Inflammatory dendritic cells	inflame DC
	T cell group (TC)*	Inflammatory T cells	inflame TC
		Natural killer T cells	NKT
human islet dataset	Endocrine cell group	Alpha cells	alpha
		Beta cells	beta
		Delta cells	delta
		Epsilon cells	epsilon
		PP cells	PP
	Exocrine cell group	Acinar cells	acinar
		Ductal cells	ductal
	Stromal cell group	Stromal cells	stromal
E14.5 mouse skin dataset	Dermal cell group	Fibroblast of type A	FIB-A
		Fibroblast of type B	FIB-B
		Proliferative fibroblasts	FIB-P
		Dendritic cells	DC
		Endothelial cells	ENDO
		Melanocyte	MELA
		Immune cells	Immune
		Myeloid cells	MYL
		Muscle cells	Muscle
	Epidermal cell group	Basal cells	Basal
		Proliferative basal cells	Basal-P
		Spinous epithelial cells	Spinous
	Pericytes cell group	Pericytes	pericytes
E13.5 mouse skin dataset	Dermal cell group	Fibroblast of type A	FIB-A
		Fibroblast of type B	FIB-B
		Proliferative fibroblasts	FIB-P
		Endothelial cells	ENDO
		Melanocyte	MELA
		Immune cells	Immune
		Myeloid cells	MYL
		Muscle cells	Muscle
	Epidermal cell group	Basal cells	Basal
		Proliferative basal cells	Basal-P
		Spinous epithelial cells	Spinous
juvenile mouse brain dataset	Neurons cell group	S1 pyramidal neurons	S1PNs
		CA1 pyramidal neurons	CA1PNs
		Interneurons	INs
	Glial cell group	Oligodendrocytes	OLs
		Astrocytes	AC
		Microglia	microglia
	Blood vessel cell group	Vascular endothelial cells	endo
		Mural cells	mural
	Ependymal cell group	Ependymal cells	ependymal
4hpf zebrafish embryo dataset	-	Epiblast	epiblast
	-	Mesoderm	mesoderm
	-	Germline	germline
	-	Enveloping layer cells	EVL
